# Supplementary material for: Nanoscopic X-ray fluorescence imaging and quantification of intracellular key-elements in cryofrozen Friedreich’s ataxia fibroblasts
Source: PLoS One. 2018 Jan 17;13(1):e0190495. doi: 10.1371/journal.pone.0190495 (PMC5771581; doi:10.1371/journal.pone.0190495)
Supplement: S1 Table — LODs were calculated in ‘high dose’ mode. Only a single detector channel was used (XIA05). (XLSX) [file pone.0190495.s009.xlsx]

## Sheet: Sheet1
Element	rel. LOD	areal LOD	molar LOD	abs. LOD	atomic LOD
	(ppm)	(ng/cm²)	(µmole/L)	(ag)	(no. atoms)
P	2000	30	80	400	7000000
S	2000	40	50	200	5000000
Cl	900	50	20	100	2000000
K	200	0.3	50	30	400000
Ca	200	20	4	20	400000
Mn	10	20	0.2	2	20000
Fe	7	0.6	0.1	1	10000
Cu	4	0.3	0.07	0.6	6000
