# Supplementary material for: Nanoscopic X-ray fluorescence imaging and quantification of intracellular key-elements in cryofrozen Friedreich’s ataxia fibroblasts
Source: PLoS One. 2018 Jan 17;13(1):e0190495. doi: 10.1371/journal.pone.0190495 (PMC5771581; doi:10.1371/journal.pone.0190495)
Supplement: S2 Table — Ice layer thickness for which 10, 50 and 99% of the fluorescent photons of the elements P, S, Cl, K, Mn, Fe and Zn are absorbed (left main column). Percentage of absorbed Kα fluorescence for a specific element using the calculated ice thickness of the control and FRDA fibroblast using the ‘I0/It’ and ‘K-Kα/Kβ ratio’ method (right main column). (XLSX) [file pone.0190495.s010.xlsx]

## Sheet: Sheet1
	Ice layer thickness d after which 10/50/99% of the Kα fluorescence is absorbed			Kα fluorescence absorbed (%)
				K-Kα/Kβ method		I0/It method
Element	d10% [µm]	d50% [µm]	d99% [µm]	7.6 μm	4 μm	14 μm (control)	50μm (FRDA)
				(control)	(FRDA)
P	0.45	2.9	19.6	83	61	96	100
S	0.66	4.4	28.9	70	47	89	100
Cl	0.96	6.3	41.7	57	36	79	100
K	1.9	12.4	82.4	35	20	54	94
Ca	2.6	17	113	27	15	43	87
Mn	10.4	68.2	453	7	4	13	40
Fe	13.2	87	578	6	3	11	33
Zn	31.8	209	1389	2	1	5	15
